# Supplementary material for: The importance of shell: Redating of the To’aga site (Ofu Island, Manu'a) and a revised chronology for the Lapita to Polynesian Plainware transition in Tonga and Sāmoa
Source: PLoS One. 2019 Sep 5;14(9):e0211990. doi: 10.1371/journal.pone.0211990 (PMC6728074; doi:10.1371/journal.pone.0211990)
Supplement: S2 Table — (XLSX) [file pone.0211990.s002.xlsx]

## Sheet: Sheet 1 - Supplementary Table 2
S2 Table: Result of Bayesian sequence model using △R of -48 14C years
Name	Modelled (BP) 68%		Modelled (BP) 95%
	from	to	from	to	Outlier Probability	Convergence
Sequence To'aga
Boundary Start	2774	2568	2964	2490		96.5
			Phase Early
Sequence Transect 9
Boundary Start Transect 9	2736	2555	2770	2495		97.8
			Phase Layer IIIC
R_Date Wk-47458 Echinoid	2731	2552	2760	2495	96.7	97.7
R_Date Wk-47459 Turbo	2730	2554	2756	2497	96.6	97.7
Boundary LIII/IV	2726	2544	2750	2495		97.6
			Phase Layer IIIB
R_Date Beta-35603 Charcoal	2723	2535	2745	2490		97.7
R_Date Wk-45470 Echinoid	2723	2535	2745	2490	96.6	97.7
R_Date Beta-35604 Tridacna	2722	2536	2745	2490	96.5	97.7
R_Date Wk-45471 Rattus	2725	2535	2746	2491	96.5	97.7
Boundary Boundary IIIB/A	2719	2521	2741	2483		97.8
			Phase Layer IIIA oven
R_Date Beta-35602 Charcoal	2710	2511	2738	2472		98
Boundary End Transect 9	2706	2502	2736	2460		98.1
			Phase Transect 5, Layer IIB
R_Date Beta-35601 Charcoal	2730	2524	2875	2443		98.5
R_Date Wk-45473, Echnioid	2699	2532	2745	2465	96.7	98.6
R_Date Wk-46707, Turbo	2701	2536	2747	2467	96.7	98.5
Boundary Transition	2626	2431	2715	2384		99.3
			Phase Main Excavation Layer IIA-C
R_Date Beta-25034 Turbo	2383	2210	2513	2125	96.3	99.5
R_Date Wk-46708 Turbo	2340	2241	2390	2155	96.1	99.3
R_Date Wk-45468 Echinoid	2474	2333	2607	2307	96.4	99.6
R_Date Wk-45472 Echinoid	2520	2355	2649	2334	95.9	99.3
R_Date Beta-25033 Turbo	2455	2261	2579	2162	96.4	99.6
R_Date Beta-26464 Charcoal	2510	2285	2636	2182		99.8
R_Date Wk-45469 Rattus	2345	2220	2349	2179	96.3	99.4
Boundary End	2301	2159	2330	2036		97.2
