# Supplementary material for: The importance of shell: Redating of the To’aga site (Ofu Island, Manu'a) and a revised chronology for the Lapita to Polynesian Plainware transition in Tonga and Sāmoa
Source: PLoS One. 2019 Sep 5;14(9):e0211990. doi: 10.1371/journal.pone.0211990 (PMC6728074; doi:10.1371/journal.pone.0211990)
Supplement: S3 Table — (XLSX) [file pone.0211990.s003.xlsx]

## Sheet: Sheet 1 - Supplementary Table 2
S3 Table: Result of Bayesian sequence model using △R of -160 14C years.
Name	Modelled (BP) 68%		Modelled (BP) 95%
	from	to	from	to	Outlier Probability	Convergence
Sequence To'aga
Boundary Start	2809	2740	2915	2722		96.6
	Phase Early
Sequence Transect 9
Boundary Start Transect 9	2774	2739	2809	2720		99.6
	Phase Layer IIIC
R_Date Wk-47458 Echinoid	2771	2738	2796	2721	96.8	99.7
R_Date Wk-47459 Turbo	2770	2738	2795	2720	97.3	99.7
Boundary LIII/IV	2767	2736	2785	2720		99.7
	Phase Layer IIIB
R_Date Beta-35603 Charcoal	2763	2734	2780	2718		99.7
R_Date Wk-45470 Echinoid	2763	2735	2779	2718	97.2	99.7
R_Date Beta-35604 Tridacna	2763	2734	2780	2717	96.7	99.7
R_Date Wk-45471 Rattus	2763	2735	2778	2719	97.2	99.7
Boundary Boundary IIIB/A	2761	2731	2776	2715		99.7
	Phase Layer IIIA oven
R_Date Beta-35602 Charcoal	2760	2727	2776	2707		99.7
Boundary End Transect 9	2759	2724	2775	2699		99.7
	Phase Transect 5, Layer IIB
R_Date Beta-35601 Charcoal	2785	2727	2872	2696		99.4
R_Date Wk-45473, Echnioid	2772	2727	2817	2703	97.2	99.7
R_Date Wk-46707, Turbo	2773	2728	2820	2705	97.2	99.6
Boundary Transition	2754	2705	2772	2652		99.7
	Phase Main Excavation Layer IIA-C
R_Date Beta-25034 Turbo	2526	2311	2673	2284	96.3	99.9
R_Date Wk-46708 Turbo	2432	2323	2539	2295	96.4	99.8
R_Date Wk-45468 Echinoid	2712	2571	2731	2481	96.4	99.8
R_Date Wk-45472 Echinoid	2733	2646	2745	2530	96.3	99.7
R_Date Beta-25033 Turbo	2610	2368	2700	2321	96.4	99.9
R_Date Beta-26464 Charcoal	2715	2456	2739	2330		99.9
R_Date Wk-45469 Rattus	2345	2320	2355	2296	96.3	99.9
Boundary End	2339	2257	2349	2129		99.1
