# Supplementary material for: The importance of shell: Redating of the To’aga site (Ofu Island, Manu'a) and a revised chronology for the Lapita to Polynesian Plainware transition in Tonga and Sāmoa
Source: PLoS One. 2019 Sep 5;14(9):e0211990. doi: 10.1371/journal.pone.0211990 (PMC6728074; doi:10.1371/journal.pone.0211990)
Supplement: S4 Table — (XLSX) [file pone.0211990.s004.xlsx]

## Sheet: Sheet 1 - Supplementary Table 2
S4 Table: Result of Bayesian sequence model using △R of -160 and -48 14C years.
Name	Modelled (BP) 68%		Modelled (BP) 95%
	from	to	from	to	Outlier Probability	Convergence
Sequence To'aga
Boundary Start	2785	2660	2898	2547		96.4
	Phase Early
Sequence Transect 9
Boundary Start Transect 9	2757	2665	2782	2557		98.2
Phase Layer IIIC
R_Date Wk-47458 Echinoid	2755	2662	2774	2556	97	98.3
R_Date Wk-47459 Turbo	2754	2662	2773	2559	96.8	98.4
Boundary LIII/IV	2751	2663	2767	2559		98.4
	Phase Layer IIIB
R_Date Beta-35603 Charcoal	2749	2658	2762	2557		98.5
R_Date Wk-45470 Echinoid	2748	2658	2762	2557	96.8	98.5
R_Date Beta-35604 Tridacna	2749	2658	2762	2557	96.6	98.5
R_Date Wk-45471 Rattus	2749	2659	2762	2558	96.7	98.5
Boundary Boundary IIIB/A	2746	2656	2759	2551		98.7
	Phase Layer IIIA oven
R_Date Beta-35602 Charcoal	2744	2650	2756	2549		98.8
Boundary End Transect 9	2741	2647	2755	2540		99
	Phase Transect 5, Layer IIB
R_Date Beta-35601 Charcoal	2762	2641	2836	2523		98.8
R_Date Wk-45473, Echnioid	2745	2641	2774	2537	97	99.2
R_Date Wk-46707, Turbo	2747	2643	2775	2538	97	99.1
Boundary Transition	2729	2607	2745	2508		99.4
	Phase Main Excavation, Layer IIA-C
R_Date Beta-25034 Turbo	2480	2290	2641	2227	96.3	99.9
R_Date Wk-46708 Turbo	2391	2303	2475	2277	96.5	99.8
R_Date Wk-45468 Echinoid	2648	2481	2705	2405	96.4	99.7
R_Date Wk-45472 Echinoid	2700	2515	2722	2460	95.3	99.5
R_Date Beta-25033 Turbo	2542	2328	2670	2291	96.4	99.9
R_Date Beta-26464 Charcoal	2594	2344	2702	2267		99.9
R_Date Wk-45469 Rattus	2345	2300	2353	2204	96.3	99.8
Boundary End	2329	2216	2344	2086		99.6
