# Supplementary material for: The importance of shell: Redating of the To’aga site (Ofu Island, Manu'a) and a revised chronology for the Lapita to Polynesian Plainware transition in Tonga and Sāmoa
Source: PLoS One. 2019 Sep 5;14(9):e0211990. doi: 10.1371/journal.pone.0211990 (PMC6728074; doi:10.1371/journal.pone.0211990)
Supplement: S5 Table — (XLSX) [file pone.0211990.s005.xlsx]

## Sheet: Sheet 1 - Ofu Island Single Pha
S5 Table: Ofu Island Bayesian Analysis
A. Ofu Island Single Phase analysis (all dates, n=23)
Name	Modelled (BP) 68%		Modelled (BP) 95%
	from	to	from	to	Outlier Probability	Convergence
Sequence Ofu Samoa PPW
Boundary Start 1	2732	2519	2767	2501		66
Phase Ofu PPW
R_Date Va'oto/Beta-249325 char	2329	2274	2342	2218		96.6
R_Date Va'oto/Beta-128705 char	2336	2286	2346	2215		98.1
R_Date Va'oto/Beta-297826 char	2343	2304	2355	2208		99.6
R_Date Va'oto/Beta-366730 SL char	2420	2333	2464	2324	96.9	99.9
R_Date Va'oto/Beta-366729 SL char	2419	2333	2464	2324	96.9	99.9
R_Date Va'oto/Beta-262551 char	2403	2299	2489	2206		99.8
R_Date Va'oto/Beta-120417 char	2459	2335	2681	2301		99.3
R_Date Va'oto/Beta-249326 char	2654	2351	2684	2342		96.4
R_Date Va'oto/Beta-297824 char	2626	2490	2717	2460		88.5
R_Date Va'oto/Beta-249327 char	2631	2483	2720	2417		89.3
R_Date Va'oto/Beta-128706 char	2645	2365	2682	2355		92.3
R_Date Coconut Grove/Beta-308978 char	2423	2340	2486	2312		99.9
R_Date Coconut Grove/Beta-307473 SL char	2664	2457	2693	2378	96.4	89.3
R_Date Ofu/Beta-354137 SL char	2639	2486	2710	2384	96.2	88.5
R_Date Ofu/Beta-383081 SL char	2638	2486	2710	2384	96.2	88.3
C_Date Va'oto/UTh -16	2480	2461	2490	2452	96.8	99.9
C_Date Va'oto/UTh -17	2356	2335	2369	2322	96.2	99.9
C_Date Coconut Grove/UTh -19	2700	2498	2705	2308	67	87.7
C_Date Va'oto/UTh -20	2390	2370	2400	2359	96.6	100
C_Date Va'oto/UTh -21	2390	2370	2400	2359	96.9	99.9
C_Date Va'oto/UTh -22	2394	2370	2406	2357	96.9	99.9
C_Date Va'oto/UTh -23	2513	2496	2527	2482	94.4	98.1
C_Date Va'oto/UTh -24	2380	2355	2390	2345	96.1	99.9
Boundary End 1	2314	2241	2326	2161		93
B. Ofu Island Single Phase analysis (excluding U/Th 2014-19).
Name	Modelled (BP) 68%		Modelled (BP) 95%
	from	to	from	to	Outlier Probability	Convergence
Sequence Ofu Samoa PPW
Boundary Start 1	2570	2510	2638	2498		98.7
Phase Ofu PPW
R_Date Va'oto/Beta-249325 char	2329	2286	2343	2247		99.4
R_Date Va'oto/Beta-128705 char	2333	2295	2347	2249		99.7
R_Date Va'oto/Beta-297826 char	2341	2307	2357	2259		99.9
R_Date Va'oto/Beta-366730 SL char	2417	2333	2461	2326	96.6	99.9
R_Date Va'oto/Beta-366729 SL char	2418	2334	2461	2326	96.6	99.9
R_Date Va'oto/Beta-262551 char	2376	2300	2480	2286		99.9
R_Date Va'oto/Beta-120417 char	2443	2338	2509	2303		100
R_Date Va'oto/Beta-249326 char	2477	2362	2561	2332		100
R_Date Va'oto/Beta-297824 char	2546	2488	2595	2429		99.6
R_Date Va'oto/Beta-249327 char	2555	2475	2591	2375		99.7
R_Date Va'oto/Beta-128706 char	2522	2379	2581	2345		99.9
R_Date Coconut Grove/Beta-308978 char	2422	2340	2480	2323		99.9
R_Date Coconut Grove/Beta-307473 SL char	2542	2435	2580	2361	96.2	99.9
R_Date Ofu/Beta-354137 SL char	2550	2468	2591	2378	95.8	99.7
R_Date Ofu/Beta-383081 SL char	2550	2467	2591	2379	95.9	99.8
C_Date Va'oto/UTh -16	2480	2461	2490	2452	96.2	100
C_Date Va'oto/UTh -17	2356	2335	2367	2325	96.8	100
C_Date Va'oto/UTh -20	2390	2370	2400	2359	96.2	99.9
C_Date Va'oto/UTh -21	2390	2370	2400	2360	96.6	100
C_Date Va'oto/UTh -22	2394	2370	2406	2358	96.4	99.9
C_Date Va'oto/UTh -23	2513	2496	2520	2488	96.2	99.9
C_Date Va'oto/UTh -24	2380	2356	2390	2345	96.8	99.9
Boundary End 1	2316	2267	2330	2206		99.1
